# Supplementary material for: Functional and structural outcomes and complications after pars plana vitrectomy for severe features of proliferative diabetic retinopathy in type 1 and type 2 diabetes mellitus
Source: PLoS One. 2023 Jul 20;18(7):e0288805. doi: 10.1371/journal.pone.0288805 (PMC10358898; doi:10.1371/journal.pone.0288805)
Supplement: S1 Data — (ODS) [file pone.0288805.s001.ods]

## Sheet: Arkusz1
			preoperative characteristics																		surgery procedure						BCVA				IOP								postoperative structural outcomes in OCT
	age	eye	duration of DM (years)	type of DM	Hb1Ac value	OAG	DME treated with antyVEGF	RD with macula off	TRD superior quadrant	TRD temporal quadrant	TRD inferior quadrant	TRD nasal quadrant	neovascular glaucoma	iris rubeosis	TRD	neovascular membrane	vitreous haemorrhage	grade of VH	subretinal haemorrhage	panretinal photocoagulation	Ranibizumab prior to PPV	type of endotamponade	duration of surgery (min)	surgical instrumentation	subretinal membrane removal	retinotomy	before surgery	after surgery	at the last control	follow-up (months)	before surgery	after surgery	at the last control	secondary glaucoma	silicon oil emulgation	silicon oil removal	follow-up to silicon oil removal (months)	PDR involution	disorganization of retinal leyers	thinning of retina	EZ disruption	ELM disruption	intraretinal fibrosis	optic nerve neuropathy	CME	central retinal thickness	normal fovea profile	subretinal fluid
1	38	L	20	1		0	0	1	1	0	0	1	0	0	1	1	0	0	0	0	1	C3F8	110	0		0	0,01	0,02	0,04	12	21	6	19	0	0	0	0	1	1	1	1	1	0	0	0	233	1	0
2	71	R	37	2		1	0	0	0	0	0	0	0	0	0	1	1	2	0	0	1	C3F8	90	0		0	0,02	0,5	0,5	96	18	15	15	0	0	0	0	1	1	0	0	0	0	0	1	397	1	0
3	62	R	20	2		0	0	0	0	0	0	0	0	0	0	1	0	0	0	1	0	C3F8	130	0		0	0,04	0,01	0,5	3	10	7	9	0	0	0	0	1	0	0	1	1	0	0	0	314	1	0
4	56	R	32	1	8,7	0	0	0	1	1	1	1	0	0	1	1	1	2	0	1	1	C3F8	195	0		0	0,06	0,08	0,9	7	11	10	12	0	0	0	0	1	1	1	0	0	0	1	0	253	1	0
5	54	L	30	1	7,8	0	0	1	1	1	1	1	0	0	1	1	1	1	1	0	1	silicon oil	185	0		0	0,5	0,04	0,4	36	9	10	10	0	0	1	18	1	1	0	1	0	1	1	1	394	1	0
6	36	L	23	1	5,7	0	1	0	0	1	1	0	0	0	1	1	1	1	1	1	1	silicon oil	175	0		1	0,4	0,1	0,4	12	17	10	21	0	0	1	6	1	1	0	0	0	0	0	0	342	1	0
7	61	R	12	2		0	0	1	0	1	0	0	0	0	1	1	0	0	0	0	0	C3F8	85	0		0	0,001	0,01	0,4	24	17	6	10	0	0	0	0	1	?	0	0	0	0	0	0
8	67	R	17	2	7,1	1	0	0	0	0	0	0	0	0	0	1	1	3	0	0	1	C3F8	120	0		0	0,001	0,01	0,2	9	12	12	20	0	0	0	0	0	1	1	1	1	0	1	1	428	0	0
9	67	L	17	2	6,4	1	1	1	1	1	0	0	0	0	1	1	1	3	0	0	1	C3F8	90	0		0	0,001	0,002	0,2	3	10	6	14	0	0	0	0	0	1	1	1	1	0	1	0	371	0	1
10	40	R	14	1	8,6	0	0	1	1	1	1	1	0	0	1	1	1	3	1	1	1	silicon oil	180	0		0	0,001	0,002	0,001	12	12	12	15	0	0	1	10	0	1	1	1	1	1	1	1	570	0	1
11	40	L	14	1	9,2	0	0	1	1	1	1	1	0	0	1	1	0	0	1	1	1	silicon oil	200	0		1	0,03	0,06	0,5	15	14	7	19	0	0	1	7	1	1	1	1	0	0	1	0	244	1	0
12	64	L	31	1		1	0	1	0	1	0	0	0	0	1	1	0	0	0	1	1	silicon oil	180	chandelier		0	0,001	0,02	0,03	11	20	17	20	0	0	1	10	1	1	1	1	1	1	0	1	387	1	0
13	72	R	20	2		0	0	0	1	1	0	0	0	0	1	1	0	0	0	1	0	silicon oil	260	chandelier		0	0,02	0,01	0,2	36	14	14	14	1	0	1	33	1	1	1	1	0	1	1	0	313	1	0
14	72	L	20	2	7,5	0	0	1	1	1	1	1	0	0	1	1	0	0	0	1	1	silicon oil	240	chandelier		1	0,001	0,01	0,1	31	17	12	17	1	0	1	29	1	1	1	1	1	1	1	0	296	1	0
15	78	R	27	2	8,2	0	0	0	1	0	0	0	0	0	1	1	1	1	0	0	1	silicon oil	220	chandelier		0	0,3	0,2	0,1	3	12	14	17	0	0	0	0	0	1	0	1	1	0	0	1	627	0	1
16	70	R	23	2		0	0	0	1	0	0	0	0	0	1	1	1	2	0	1	1	silicon oil	140	0		0	0,1	0,001	0,1	3	14	16	20	0	0	0	0	1	1	0	1	1	0	0	0	288	0	1
17	49	R	20	1		0	0	1	1	1	1	1	0	0	1	1	1	3	0	0	0	C3F8	90	0		0	0,001	0,001	0,04	5	17	7	19	0	0	0	0	1	1	0	1	1	1	0	1	476	1	0
18	49	L	20	1		0	0	1	1	1	1	0	0	0	1	1	1	3	0	0	1	silicon oil	240	chandelier		0	0,001	0,001	0,01	3	15	19	20	0	0	0	0	1	1	1	1	1	1	0	1	367	0	0
19	68	R	1	2		0	0	1	1	0	0	0	0	0	1	1	1	3	0	0	0	C3F8	100	0		0	0,001	0,002	0,5	3	10	14	9	0	0	0	0	1	1	1	1	0	0	0	0	302	1	0
20	60	R	5	2	6,2	0	1	0	0	0	0	0	0	0	0	1	1	3	0	1	1	C3F8	75	0		0	0,001	0,001	0,5	4	15	20	12	0	0	0	0	1	1	0	1	1	0	0	0	328	1	0
21	63	R	25	1	5,8	1	0	0	0	0	0	0	0	0	0	1	1	3	0	1	1	SF6	80	0		0	0,001	0,02	0,04	30	15	4	17	0	0	0	0	0	1	1	1	0	0	1	1	415	1	0
22	65	L	27	2	6,2	1	0	0	1	1	1	1	0	0	1	1	1	3	1	1	1	silicon oil	100	chandelier		0	0,001	0,02	0,06	3	12	8	18	0	0	0	0	1	1	1	1	1	1	1	0	376	1	0
23	49	L	10	1		0	0	0	0	0	1	1	0	0	1	1	1	1	0	1	1	C3F8	145	0		0	0,8	0,01	0,9	4	14	20	13	0	0	0	0	1	0	0	0	0	0	0	0	298	1	0
24	73	R	30	2		0	0	0	1	1	1	1	0	0	1	1	1	3	0	0	1	C3F8	150	0		0	0,001	0,04	0,1	19	15	4	19	0	0	0	0	0	1	0	1	0	0	0	1	509	0	0
25	66	L	7	2	7	1	0	1	1	0	0	1	0	0	1	1	1	3	0	1	1	silicon oil	135	0		0	pś	0,04	0,1	11	17	17	17	0	0	1	8	0	1	1	1	1	1	1	0	351	1	0
26	42	R	30	1	6,4	0	1	0	0	0	0	0	0	0	0	1	1	1	0	1	1	C3F8	90	0		0	0,6	0,01	0,6	13	12	7	15	0	0	1	7	1	1	1	0	0	0	0	1	542	0	0
27	35	R	7	1	10,3	0	1	1	1	0	0	1	0	0	1	1	0	0	0	1	1	silicon oil	260	chandelier		0	0,1	0,06	0,6	14	18	14	12	0	0	1	16	1	1	1	1	0	0	0	1	378	1	0
28	58	R	20	1	6,7	0	0	1	0	0	1	0	0	0	1	1	1	3	0	0	1	C3F8	70	0		0	0,001	0,001	0,1	3	16	13	18	0	0	0	0	1	1	0	1	1	0	0	1	555	0	0
29	68	R	20	2	7,1	0	1	1	1	0	1	1	0	0	1	1	0	0	0	1	1	C3F8	180	chandelier	1	1	0,01	0,001	0,03	3	10	20	17	0	0	0	0	0	1	1	1	1	0	1	0	336	1	0
30	59	R	15	2	9,9	0	0	0	1	0	0	1	0	0	1	1	1	3	0	1	1	C3F8	110	0		0	0,001	0,01	0,7	10	14	10	14	0	0	0	0	1	0	0	0	0	0	0	1	354	0	0
31	41	R	29	1	7,1	0	1	0	0	0	1	0	0	0	1	1	1	2	0	1	1	C3F8	115	0		0	0,2	0,002	0,4	11	12	7	17	0	0	0	0	0	1	1	0	0	0	1	1	467	0	0
32	62	L	30	2	6,5	0	0	0	0	0	1	1	0	0	1	1	1	3	0	1	1	C3F8	105	0		0	0,01	0,001	0,02	3	17	4	12	0	0	0	0	1	0	0	1	0	0	1	1	396	1	0
33	76	L	10	2	6,9	0	0	0	1	1	0	1	1	1	1	1	1	3	0	1	1	C3F8	95	0		0	0,02	0,001	0,02	3	37	20	16	1	0	0	0	1	1	1	0	0	0	0	0	297	0	0
34	58	R	20	2	7,7	1	0	1	0	0	1	0	1	1	1	1	1	3	0	1	1	silicon oil	180	chandelier		0	0,001	0,001	0,03	7	23	37	31	1	0	1	5	0	1	0	1	0	0	1	1	579	0	0
35	58	L	20	2	8,1	1	0	1	1	0	0	0	1	1	1	1	1	3	0	1	1	C3F8	140	0		0	0,001	0,02	0,04	12	34	23	31	1	0	0	0	0	1	1	1	0	1	1	1	486	1	0
36	31	R	28	1	5,4	0	0	1	0	1	1	1	0	0	1	1	1	3	1	0	1	silicon oil	190	chandelier		0	pś	0,001	0,04	3	14	9	17	0	0	0	0	1	1	1	1	1	1	0	0	356	1	1
37	31	L	28	1	5,7	0	0	0	0	0	0	0	0	0	0	1	1	2	0	0	0	C3F8	180	0		0	0,3	0,001	0,5	3	14	2	14	0	0	0	0	1	1	0	0	0	0	0	1	501	0	0
38	32	L	19	1	6,3	0	0	0	0	1	0	0	0	0	1	1	1	3	0	1	1	silicon oil	110	0		0	0,03	0,1	0,5	9	12	12	15	0	0	0	10	1	1	0	0	0	0	0	0	282	0	0
39	34	L	30	1	8,3	0	0	1	1	1	1	1	0	0	1	1	1	3	0	0	1	C3F8	150	0		0	0,02	0,001	0,02	3	17	17	43	1	0	0	0	0	0	0	0	0	0	0	0
40	73	L	10	2	8,5	0	0	1	1	0	0	1	0	0	1	1	1	1	1	0	1	silicon oil	150	chandelier		1	0,6	0,08	0,2	3	17	10	28	1	0	0	0	1	1	0	1	1	0	0	0	357	0	0
41	28	L	16	1	9,6	0	0	0	0	0	0	0	0	0	0	1	1	2	0	1	1	C3F8	90	0		0	0,1	0,001	0,1	3	17	6	9	0	0	0	0	1	1	0	0	0	0	0	0	326	0	0
42	71	L	1	2	7,7	0	0	0	0	0	1	0	0	0	0	1	1	3	0	0	1	C3F8	165	0		0	0,001	0,01	0,1	6	14	10	14	0	0	0	0	0	1	1	1	0	0	1	1	648	0	0
43	49	R	21	1	7,3	0	0	0	1	0	0	1	0	0	0	1	0	0	0	1	1	C3F8	95	0		0	0,001	0,001	0,001	3	14	22	27	1	0	0	0	0	1	0	0	0	0	0	1	426	0	0
44	57	R	25	2	6,2	1	0	1	0	0	1	0	0	0	1	1	0	0	0	1	1	C3F8	170	chandelier		0	0,02	0,001	0,1	6	17	10	13	0	0	0	0	0	1	1	0	0	1	1	0	272	1	0
45	57	L	25	2	5,8	1	0	1	1	1	1	1	0	0	1	1	1	3	0	1	1	silicon oil	205	chandelier		0	0,001	0,002	0,02	4	17	12	14	0	0	0	0	1	1	0	1	1	1	1	0	382	0	0
46	38	R	4	1	6,7	0	0	1	1	1	1	1	0	0	1	1	1	3	1	0	1	silicon oil	150	chandelier		0	0,001	0,002	0,008	3	12	14	32	1	0	0	0	1	1	1	0	0	0	1	0	283	0	0
47	51	R	4	2	5,7	1	1	0	0	0	0	0	1	1	0	1	1	3	0	0	1	C3F8	145	chandelier		0	0,001	0,001	0,002	5	14	5	27	1	0	0	0	1	1	0	1	1	1	1	1	429	0	0
48	72	L	20	2	6,5	0	0	1	0	0	1	0	0	0	1	1	1	3	1	0	1	silicon oil	240	chandelier	1	0	0,002	0,01	0,02	3	14	15	11	0	0	0	0	1	1	1	1	1	1	0	0	234	0	0
49	61	L	40	2	7,3	1	0	0	1	0	0	0	0	0	1	1	1	2	0	1	1	silicon oil	130	chandelier		0	0,1	0,08	0,1	3	17	20	17	0	0	0	0	0	1	1	1	0	1	0	0	353	0	0
